# Supplementary material for: Novel Motion Sequences in Plant-Inspired Robotics: Combining Inspirations from Snap-Trapping in Two Plant Species into an Artificial Venus Flytrap Demonstrator
Source: Biomimetics (Basel). 2022 Jul 22;7(3):99. doi: 10.3390/biomimetics7030099 (PMC9330566; doi:10.3390/biomimetics7030099)
Supplement: Supplementary file 1 [file biomimetics-07-00099-s001.zip]

Archive with 1 entries (1 files):
- biomimetics-1796118-supplementary.pdf
